# Supplementary material for: Cryopreservation of six Symbiodiniaceae genera and assessment of fatty acid profiles in response to increased salinity treatments
Source: Sci Rep. 2022 Jul 20;12:12408. doi: 10.1038/s41598-022-16735-w (PMC9300622; doi:10.1038/s41598-022-16735-w)
Supplement: Supplementary file 1 — Supplementary Table S1. [file 41598_2022_16735_MOESM1_ESM.xlsx]

## Sheet: Fame
Supplementary Information excel
Cryopreservation of six Symbiodiniaceae genera and assessment of their fatty acid profiles in response to increased salinity treatments
Joseph Kanyi Kihika*,1,2, Susanna A. Wood1, Lesley Rhodes1, Kirsty F. Smith1,3, Matthew R. Miller1,Xavier Pochon1,4, Clint Oakley2, Lucy Thompson1, Juliette Butler1, Jessica Schattschneider1 and Ken G. Ryan2
1. Cawthron Institute, Private Bag 2, Nelson 7042, New Zealand
2. School of Biological Sciences, Victoria University of Wellington, PO Box 600, Wellington 6140, New Zealand
3. School of Biological Sciences, University of Auckland, Private Bag 92019, Auckland 1142, New Zealand
4. Institute of Marine Science, University of Auckland, Private Bag 349, Warkworth 0941, New Zealand
*Correspondence: joseph.kihika@vuw.ac.nz
Table S1: The mass (as mg.100 g-1 wet weight) of fatty acid methyl esters (FAME) as individual fatty acids (FA) profiles for the culture isolates under normal salinity and high salinity treatments. The percentage of Saturated fatty acids (SFAs), Mono-unsaturated fatty acids (MUFAs) and Poly-unsaturated fatty acids (PUFAs) by mass in each culture isolate is provided. The mass in mg/100g wet weight…
Salinity in parts per thousand (ppt)	34	34	34	34	34	34	34	34	34	34	34	34	34	34	34	54	44	54
Species name of the culture isolate	Symbiodinium necroappetens	Symbiodinium microadriaticum	Effrenium voratum	Fugacium sp.	Symbiodinium tridacnidorum	Symbiodinium pilosum	Breviolum psygmophilum	Symbiodinium tridacnidorum	Fugacium kawagutii	Breviolum psygmophilum	Fugacium sp.	Breviolum minutum	Cladocopium sp.	Durusdinium trenchii	Breviolum sp.	Symbiodinium pilosum	Symbiodinium pilosum	Fugacium sp.
ITS2 type	A13	A1	E1	F5.2	A3	A2	B2	A6	F1	B2	F5.1	B1	C1	D1a	B1	A2	A2	F5.2
FAME (as mg/100g wet weight)
C12:0 lauric acid	14.4004	18.2125	15.0894	11.6382	18.8852	20.3564	16.6912	16.4423	13.0094	12.6	8.51871	16.9561	12.3477	24.2226	12.5273	22.618	18.9534	7.37735
C14:0 myristic acid	18.3278	23.6763	24.6918	13.8203	26.4393	39.6949	43.654	25.7358	21.9534	47.8799	23.2328	53.6945	37.9928	82.357	38.4768	46.3669	38.8544	13.6197
C14:1 myristoleic acid	5.30197	8.55988	5.07554	8.00124	9.44261	12.2138	10.1431	3.86036	5.69161	8.94599	2.32328	9.89109	9.49821	23.0115	5.27938	12.4399	10.4243	5.44789
C15:0 pentadecanoic acid	1.70187	1.82125	1.44036	1.96394	0	3.25702	4.75058	1.14381	4.22806	5.54399	1.16164	7.20636	9.0233	31.4894	4.83197	2.94034	2.843	1.41872
C16:0 palmitic acid	161.023	227.656	148.837	136.748	220.013	227.991	286.319	173.001	171.561	317.52	168.051	319.341	506.571	598.299	223.702	271.416	218.911	120.308
C16:1 palmitoleic acid	20.9461	24.5869	32.2365	10.1834	34.9377	24.4277	24.3949	17.8721	6.42339	28.98	8.51871	49.4554	42.742	101.735	22.3702	30.5343	24.6394	8.51233
C16:2n4 hexadecadienoic acid	0	0	1.02883	0	1.03869	0	0	0	0	0	0	0	0	3.87562	0	0	2.08487	0
C17:0 heptadecanoic acid	0.720021	1.18381	0.891649	0	0	0	2.43949	1.00084	0.894396	3.402	0	3.10863	3.95759	3.14894	2.41599	0	0	0.851233
C18:0 stearic acid	20.2915	27.3188	5.76142	14.5477	20.7737	21.3742	17.9752	12.8679	14.6356	20.16	13.9397	33.9123	33.2437	46.023	34.8976	26.0107	21.7964	15.3222
C18:1n7 vaccenic acid	0	5.37269	3.01789	2.10942	2.92721	5.598	5.64934	1.42976	2.19534	5.92199	1.93607	5.93465	6.49044	19.3781	8.14277	5.54141	5.78077	2.49695
C18:1n9c oleic acid	6.54565	8.83307	10.9741	27.6406	9.34818	9.87284	34.6664	20.7316	50.4114	34.02	82.0894	39.5643	72.8196	70.2456	44.7405	15.8326	12.3197	31.2119
C18:2n6c linoleic acid	6.48019	8.74201	2.46918	2.90954	15.1082	7.53186	10.7851	16.4423	6.09816	8.69399	2.78794	8.76068	6.49044	6.05566	8.05329	8.36865	7.58134	3.00769
C18:2t linolelaidic acid	0	0	0	0	0	2.44277	0	0	0	0	0	0	0	0	0	2.14871	1.9901	0
C18:3n3 alpha linolenic acid (ALA)	2.68372	4.09782	4.59542	5.38265	4.15475	2.84989	5.90613	4.43227	8.94396	4.91399	14.7141	1.69561	6.80705	8.96238	6.53211	4.29742	3.1273	5.22089
C18:3n6 gamma linolenic (GLA)	4.45104	6.82969	1.92047	1.60025	19.8295	18.3207	12.1974	12.8679	8.13088	15.12	1.23909	12.2932	10.1314	4.6023	4.02664	15.8326	17.058	1.47547
C18:3n4 octadecatrienoic acid	0	0	0	0	0	1.1196	0	0	0	5.54399	0	0	0	0	0	0	1.23197	0
C18:4n3 stearidonic acid (SDA)	175.423	257.707	171.471	272.77	256.839	277.865	327.405	129.394	252.87	262.08	213.742	353.253	341.936	552.276	236.23	296.296	247.341	177.056
C20:0 arachidic acid	0	1.27488	1.23459	0	1.51082	0	4.87898	0.714882	0	3.528	0.851871	0	0	0	0	0	0	0
C20:5n3 eicosapentaenoic acid EPA	1.96369	3.46038	1.7833	1.60025	0	2.34098	34.6664	11.4381	1.54487	35.28	1.47141	2.68472	56.9893	62.9789	0	2.14871	2.2744	0.851233
C22:0 behenic acid	1.57096	3.00507	1.7833	1.16382	2.83278	1.22138	3.46664	1.2153	1.05701	2.52	1.39397	1.97822	3.95759	6.05566	1.70014	1.1309	1.1372	1.36197
C22:1n9 cetoleic/erucic acid	63.4928	72.8501	60.3577	48.7348	92.5376	117.049	101.431	74.3477	60.9816	91.9799	48.789	90.4328	33.2437	174.403	59.0574	132.315	107.086	36.3193
C22:5n3 docosapentaenoic acid (DPA)	1.63641	1.63913	1.92047	1.81846	2.1718	3.46058	3.33825	1.78721	1.38225	4.53599	1.78118	5.08684	4.90741	8.2357	2.05806	2.03562	2.36917	1.47547
C22:6n3 docosahexaenoic acid (DHA)	118.476	142.058	139.234	116.382	140.695	144.53	246.517	148.695	137.412	259.56	123.909	312.276	296.028	428.741	124.379	162.85	134.569	86.8257
C24:0 lignoceric acid	0	0	0	0	0	0	0	0	0	0	0	0	0	0	0	0	0	0.851233
∑Saturated fatty acids SFA	218.035	304.149	199.729	179.882	290.455	313.895	380.175	232.122	227.339	413.153	217.15	436.197	607.094	791.596	318.552	370.483	302.496	161.11
∑Mono-unsaturated fatty acids MUFA	96.2865	120.203	111.662	96.6695	149.193	169.162	176.285	118.242	125.703	169.848	143.656	195.278	164.794	388.773	139.59	196.663	160.251	83.9883
∑omega 3 poly-unsaturated fatty acids n-3 PUFA	300.183	408.962	319.004	397.953	403.86	431.046	617.832	295.747	402.153	566.369	355.617	674.996	706.667	1061.19	369.199	467.627	389.681	271.43
∑omega 6 poly-unsaturated fatty acids n-6 PUFA	10.9312	15.5717	4.38965	4.50979	34.9377	25.8526	22.9825	29.3102	14.229	23.814	4.02703	21.0539	16.6219	10.658	12.0799	24.2012	24.6394	4.48316
∑ poly-unsaturated fatty acids 3 PUFA	311.115	424.534	324.423	402.462	439.837	460.461	640.815	325.057	416.382	595.727	359.644	696.05	723.289	1075.73	381.278	493.977	419.627	275.913
Percentage (%) by mass of SFAs in each species	34.8613	35.8292	31.4132	26.4917	33.0256	33.2686	31.7534	34.3671	29.5467	35.0508	30.1408	32.8579	40.6035	35.087	37.949	34.9142	34.282	30.9226
Percentage (%) by mass of MUFAs in each species	15.3951	14.1601	17.562	14.2367	16.9637	17.9288	14.7239	17.5064	16.3373	14.4094	19.9398	14.71	11.0217	17.2321	16.6294	18.5335	18.1613	16.1202
Percentage (%) by mass of PUFAs in each species	49.7436	50.0107	51.0248	59.2716	50.0107	48.8026	53.5228	48.1266	54.116	50.5398	49.9194	52.4321	48.3748	47.6809	45.4216	46.5523	47.5567	52.9572

## Sheet: Masses of culture isolates 
Salinity of the media (ppt)	Species name of the culture isolate	ITS2 type	Mass of pellet in mg (isolation 1)	Mass of pellet in mg (isolation 2)	Mass of pellet in mg (isolation 3)	Total mass of pellet in mg
34	Symbiodinium necroappetens	A13	126	-	-	126
34	Symbiodinium microadriaticum	A1	82	-	-	82
34	Effrenium voratum	E1	111.7	-	-	111.7
34	Fugacium sp.	F5.2	35.4	29.9	-	65.3
34	Symbiodinium tridacnidorum	A3	92.8	-	-	92.8
34	Symbiodinium pilosum	A2	63.4	-	-	63.4
34	Breviolum psygmophilum	B2	62.1	-	-	62.1
34	Symbiodinium tridacnidorum	A6	45.7	44.7	-	90.4
34	Fugacium kawagutii	F1	71.8	43.6	-	115.4
34	Breviolum psygmophilum	B2	26.1	35.8	-	61.9
34	Fugacium sp.	F5.1	29.2	43.2	-	72.4
34	Breviolum minutum	B1	32.6	41.4	-	74
34	Cladocopium sp.	C1	38	20.7	-	58.7
34	Durusdinium trenchii	D1a	27.3	11.8	3.8	42.9
34	Breviolum sp.	B1	104.6	-	-	104.6
Salinity of the media (ppt)	Species name of the culture isolate	ITS2 type	Mass of pellet in mg (isolation 1)	Mass of pellet in mg (isolation 2)	Mass of pellet in mg (isolation 3)	Total mass of pellet in mg
54	Symbiodinium pilosum	A2	33.8	67.3	-	101.1
44	Symbiodinium pilosum	A2	38.4	64.5	-	102.9
54	Fugacium sp.	F5.2	25.4	40.8	-	66.2
LEGEND: Parts per Thousand (ppt), Internal transcribed spacer (ITS2) gene, milligrams (mg)
